# Supplementary material for: Hybrid Carrageenans Versus Kappa–Iota-Carrageenan Blends: A Comparative Study of Hydrogel Elastic Properties
Source: Gels. 2025 Feb 22;11(3):157. doi: 10.3390/gels11030157 (PMC11942092; doi:10.3390/gels11030157)
Supplement: Supplementary file 1 [file gels-11-00157-s001.zip]

Archive with 1 entries (1 files):
- gels-3481765-supplementary.pdf
